# Supplementary material for: Decreased Levels of GSH Are Associated with Platinum Resistance in High-Grade Serous Ovarian Cancer
Source: Antioxidants (Basel). 2022 Aug 10;11(8):1544. doi: 10.3390/antiox11081544 (PMC9404763; doi:10.3390/antiox11081544)
Supplement: Supplementary file 1 [file antioxidants-11-01544-s001.zip]

Archive with 1 entries (1 files):
- antioxidants-1865998-supplementary.pdf
